# Supplementary material for: From ECG signals to images: a transformation based approach for deep learning
Source: PeerJ Comput Sci. 2021 Feb 10;7:e386. doi: 10.7717/peerj-cs.386 (PMC7959637; doi:10.7717/peerj-cs.386)
Supplement: Supplemental Information 1 [file peerj-cs-07-386-s001.zip]

Archive with 10 entries (9 files):
- drive-download-20201011T165708Z-001/
- drive-download-20201011T165708Z-001/filterECG128Hz.m
- drive-download-20201011T165708Z-001/filterECG256Hz.m
- drive-download-20201011T165708Z-001/GetClass.m
- drive-download-20201011T165708Z-001/GetCoefficient.m
- drive-download-20201011T165708Z-001/GetCoff.m
- drive-download-20201011T165708Z-001/GetMyFeatures.m
- drive-download-20201011T165708Z-001/Get_Rpeaks.m
- drive-download-20201011T165708Z-001/main.m
- drive-download-20201011T165708Z-001/MOdel_SVM.m
