# Supplementary material for: From ECG signals to images: a transformation based approach for deep learning
Source: PeerJ Comput Sci. 2021 Feb 10;7:e386. doi: 10.7717/peerj-cs.386 (PMC7959637; doi:10.7717/peerj-cs.386)
Supplement: Supplemental Information 1 [file peerj-cs-07-386-s001.zip › drive-download-20201011T165708Z-001/GetClass.m]

%clc
%clear all
% load('MOdel_SVM.mat')
load('ClassifierModel_MSVM.mat')


j=1;
   for i=119:147 
   filenamename=strcat('C:\Users\HP\Desktop\MyCode\DataSet\data set abnormal arrytmias\',num2str(i),'m.mat');
   % filenamename=strcat('C:\Users\HP\Desktop\MyCode\DataSet\Normal\',num2str(i),'m.mat');
   T= load(filenamename);
    X=reshape(T.val,[],1);
    
 
    
   [R_t, R_amp, S_t, S_amp, hrv, resp] = Get_Rpeaks(X);
 % [co1 co2 co3 co4 co5 co6]=GetCoefficient(X);

   [co1 co2 co3 co4 co5 co6]=GetCoefficient(X);
      fv=[mean(R_t) mean(R_amp) mean(S_t) mean(S_amp) mean(hrv) mean(resp) mean(co1) mean(co2) mean(co3) mean(co4) mean(co5) mean(co6)];
  % size(fv)
%fv=GetMyFeatures(X);


class = predict(model,fv)


   %% v{imagecount}=val; %%This variable contains the code
    j=j+1;
  %  imagecount=imagecount+1;
%     clear val;
end 
