# Supplementary material for: From ECG signals to images: a transformation based approach for deep learning
Source: PeerJ Comput Sci. 2021 Feb 10;7:e386. doi: 10.7717/peerj-cs.386 (PMC7959637; doi:10.7717/peerj-cs.386)
Supplement: Supplemental Information 1 [file peerj-cs-07-386-s001.zip › drive-download-20201011T165708Z-001/GetCoefficient.m]

function [co1 co2 co3 co4 co5 co6]=GetCoefficient(data)
samp_freq=256;


%%%%%%%%%%% check format of data %%%%%%%%%%
[a b] = size(data);
if(a>b)
 len =a;
end
if(b>a)
 len =b;
end

%%%%%%%%%% if there's no time axis - make one 
if (a | b == 1);
% make time axis 
  tt = 1/samp_freq:1/samp_freq:ceil(len/samp_freq);
  t = tt(1:len);
  x = data;
end
%%%%%%%%%% check if data is in columns or rows
if (a == 2) 
  x=data(:,1);
  t=data(:,2); 
end
if (b == 2)
  t=data(:,1);
  x=data(:,2); 
end

%%%%%%%%% bandpass filter data - assume 256hz data %%%%%
 % remove mean
 x = x-mean(x);
 
 % FIR filtering stage
 bpf=x; %Initialise
if( (samp_freq==128) & (exist('filterECG128Hz')~=0) )
        bpf = filterECG128Hz(x); 
end
if( (samp_freq==2000) & (exist('filterECG256Hz')~=0) )
        bpf = filterECG256Hz(x); 
end

%%%%%%%%%%%%%%%%%%%%%%%%%%%%%%%%%%%%%%%%%%%%%%%%%%%%%%%% 

%%%%%%%%% differentiate data %%%%%%%%%%%%%%%%%%%%%%%%%%%
 dff = diff(bpf); 
 %figure
 %plot(dff)% now it's one datum shorter than before

%%%%%%%%% square data    %%%%%%%%%%%%%%%%%%%%%%%%%%%
 sqr = dff.*dff;   %
 len = len-1; 
 %figure
% plot(sqr)% how long is the new vector now? 

%%%%%%%%% integrate data over window 'd' %%%%%%%%%%%%%%%%%%%%%%%%%
 d=[1 1 1 1 1 1 1]; % window size - intialise
 if (samp_freq>=256) % adapt for higher sampling rates
   d = [ones(1,round(7*samp_freq/256))]; 
   
 end
 
 % integrate
 mdfint = medfilt1(filter(d,1,sqr),10);
 % remove filter delay for scanning back through ECG
 delay = ceil(length(d)/2);
 mdfint = mdfint(delay:length(mdfint));
%%%%%%%%% segment search area %%%%%%%%%%%%%%%%%%%%%%%
 %%%% first find the highest bumps in the data %%%%%% 
 max_h = max (mdfint(round(len/4):round(3*len/4)));

 %%%% then build an array of segments to look in %%%%%
 thresh = 0.2;
 poss_reg = mdfint>(thresh*max_h);

%%%%%%%%% and find peaks %%%%%%%%%%%%%%%%%%%%%%%%%%%%
 %%%% find indices into boudaries of each segment %%%
 left  = find(diff([0 poss_reg'])==1); % remember to zero pad at start
 right = find(diff([poss_reg' 0])==-1); % remember to zero pad at end
 
 %%%% loop through all possibilities  
 for(i=1:length(left))
    [maxval(i) maxloc(i)] = max( bpf(left(i):right(i)) );
    [minval(i) minloc(i)] = min( bpf(left(i):right(i)) );
    maxloc(i) = maxloc(i)-1+left(i); % add offset of present location
    minloc(i) = minloc(i)-1+left(i); % add offset of present location
 end

 R_index = maxloc;
 R_t   = t(maxloc);
 R_amp = maxval;
 S_amp = minval;   %%%% Assuming the S-wave is the lowest
                   %%%% amp in the given window
 S_t   = t(minloc);

%%%%%%%%%% check for lead inversion %%%%%%%%%%%%%%%%%%%
 % i.e. do minima precede maxima?
 if (minloc(length(minloc))<maxloc(length(minloc))) 
  R_t   = t(minloc);
  R_amp = minval;
  S_t   = t(maxloc);
  S_amp = maxval;
 end

%%%%%%%%%%%%
hrv  = diff(R_t);
resp = R_amp-S_amp;
[x11 x12]=size(R_t);
k=1;
for i=1:x12-1
    SData(i)=R_t(i+1) - R_t(i);
end

k=1;
[x11 x12]=size(SData);
x12=int16(fix(x12/6));
for i=1:1:x12
    for j=1:1:6
   segdata(i,j)=SData(k);
   k=k+1;
       end
end

segdat1=segdata';
C=(1/6)*(segdata*segdat1);
% D=eig(C);
size(C);
[V,D] = eig(C);
for i=1:1:x12
       Nsegment(i)=segdata(i,6);
end
[p,pp]=size(segdata);
% Nsegment=Nsegment'
[k,kk]=size(Nsegment);
for i=1:1:x12
Nsegment1(i,1)=Nsegment(i);
end
size(V);
[kl,kk]=size(Nsegment1);
% coef=V*Nsegment1;

%%%%%%%%%%%%%%%%%%%%%%%%%%%%%%%%%%%%%%%%%%%%%%5


      H1=segdata(:,1);
     H2=segdata(:,2);
     H3=segdata(:,3);
     H4=segdata(:,4);
     H5=segdata(:,5);
     H6=segdata(:,6);
    co1=V*H1  ;
    co2 =V*H2 ;
  co3  =V*H3;
 co4  =V*H4;
 co5 = V*H5;
   co6=V*H6  ;
end
