# Supplementary material for: From ECG signals to images: a transformation based approach for deep learning
Source: PeerJ Comput Sci. 2021 Feb 10;7:e386. doi: 10.7717/peerj-cs.386 (PMC7959637; doi:10.7717/peerj-cs.386)
Supplement: Supplemental Information 1 [file peerj-cs-07-386-s001.zip › drive-download-20201011T165708Z-001/GetCoff.m]

function [co1, co2, co3, co4, co5, co6] =GetCoff(data) 
samp_freq=256;
%[hrv, R_t, R_amp, R_index, S_t, S_amp]  = rpeakdetect(data, samp_freq, thresh, testmode); 
% R_t == RR points in time, R_amp == amplitude
% of R peak in bpf data & S_amp == amplitude of 
% following minmum. sampling frequency (samp_freq = 256Hz 
% by default) only needed if no time vector is 
% specified (assumed to be 1st column or row). 
% The 'triggering' threshold 'thresh' for the peaks in the 'integrated'  
% waveform is 0.2 by default.  testmode = 0 (default) indicates
% no graphics diagnostics. Otherwise, you get to scan through each segment.
%

% A batch QRS detector based upon that of Pan, Hamilton and Tompkins:
% J. Pan \& W. Tompkins - A real-time QRS detection algorithm 
% IEEE Transactions on Biomedical Engineering, vol. BME-32 NO. 3. 1985.
% P. Hamilton \& W. Tompkins. Quantitative Investigation of QRS 
% Detection  Rules Using the MIT/BIH Arrythmia Database. 
% IEEE Transactions on Biomedical Engineering, vol. BME-33, NO. 12.1986.
% 
% Similar results reported by the authors above were achieved, without
% having to tune the thresholds on the MIT DB. An online version in C
% has also been written.
%
% Written by G. Clifford gari@ieee.org and made available under the 
% GNU general public license. If you have not received a copy of this 
% license, please download a copy from http://www.gnu.org/
%
% Please distribute (and modify) freely, commenting
% where you have added modifications. 
% The author would appreciate correspondence regarding
% corrections, modifications, improvements etc.
%
% gari@ieee.org

%%%%%%%%%%% make threshold default 0.2 -> this was 0.15 on MIT data 
if nargin < 4
   testmode = 0;
end
%%%%%%%%%%% make threshold default 0.2 -> this was 0.15 on MIT data 
if nargin < 3
   thresh = 0012;
end
%%%%%%%%%%% make sample frequency default 256 Hz 
if nargin < 2
   samp_freq = 2000;
   if(testmode==1)
       fprintf('Assuming sampling frequency of %iHz\n',samp_freq);
   end
end

%%%%%%%%%%% check format of data %%%%%%%%%%
[a b] = size(data);
if(a>b)
 len =a;
end
if(b>a)
 len =b;
end

%%%%%%%%%% if there's no time axis - make one 
if (a | b == 1)
% make time axis 
  tt = 1/samp_freq:1/samp_freq:ceil(len/samp_freq);
  t = tt(1:len);
  x = data;
end
%%%%%%%%%% check if data is in columns or rows
if (a == 2) 
  x=data(:,1);
  t=data(:,2); 
end
if (b == 2)
  t=data(:,1);
  x=data(:,2); 
end

%%%%%%%%% bandpass filter data - assume 256hz data %%%%%
 % remove mean
 x = x-mean(x);
 
 % FIR filtering stage
 bpf=x; %Initialise
if( (samp_freq==128) & (exist('filterECG128Hz')~=0) )
        bpf = filterECG128Hz(x); 
end
if( (samp_freq==2000) & (exist('filterECG256Hz')~=0) )
        bpf = filterECG256Hz(x); 
end

%%%%%%%%%%%%%%%%%%%%%%%%%%%%%%%%%%%%%%%%%%%%%%%%%%%%%%%% 

%%%%%%%%% differentiate data %%%%%%%%%%%%%%%%%%%%%%%%%%%
 dff = diff(bpf); 
 %figure
 %plot(dff)% now it's one datum shorter than before

%%%%%%%%% square data    %%%%%%%%%%%%%%%%%%%%%%%%%%%
 sqr = dff.*dff;   %
 len = len-1; 
 %figure
% plot(sqr)% how long is the new vector now? 

%%%%%%%%% integrate data over window 'd' %%%%%%%%%%%%%%%%%%%%%%%%%
 d=[1 1 1 1 1 1 1]; % window size - intialise
 if (samp_freq>=256) % adapt for higher sampling rates
   d = [ones(1,round(7*samp_freq/256))]; 
   
 end
 
 % integrate
%  mdfint = medfilt1(filter(d,1,sqr),10);
 mdfint = medfilt1(d,10);

 % remove filter delay for scanning back through ECG
 delay = ceil(length(d)/2);
 mdfint = mdfint(delay:length(mdfint));
%%%%%%%%% segment search area %%%%%%%%%%%%%%%%%%%%%%%
 %%%% first find the highest bumps in the data %%%%%% 
 max_h = max (mdfint(round(len/4):round(3*len/4)));

 %%%% then build an array of segments to look in %%%%%
 thresh = 0.2;
 poss_reg = mdfint>(thresh*max_h);

%%%%%%%%% and find peaks %%%%%%%%%%%%%%%%%%%%%%%%%%%%
 %%%% find indices into boudaries of each segment %%%
 left  = find(diff([0 poss_reg'])==1); % remember to zero pad at start
 right = find(diff([poss_reg' 0])==-1); % remember to zero pad at end
 
 %%%% loop through all possibilities  
 for(i=1:length(left))
    [maxval(i) maxloc(i)] = max( bpf(left(i):right(i)) );
    [minval(i) minloc(i)] = min( bpf(left(i):right(i)) );
    maxloc(i) = maxloc(i)-1+left(i); % add offset of present location
    minloc(i) = minloc(i)-1+left(i); % add offset of present location
 end

 R_index = maxloc;
 R_t   = t(maxloc);
 R_amp = maxval;
 S_amp = minval;   %%%% Assuming the S-wave is the lowest
                   %%%% amp in the given window
 S_t   = t(minloc);

%%%%%%%%%% check for lead inversion %%%%%%%%%%%%%%%%%%%
 % i.e. do minima precede maxima?
 if (minloc(length(minloc))<maxloc(length(minloc))) 
  R_t   = t(minloc);
  R_amp = minval;
  S_t   = t(maxloc);
  S_amp = maxval;
 end

%%%%%%%%%%%%
hrv  = diff(R_t);
resp = R_amp-S_amp;
%%%%%%%%%%%%%%%%%%%55555555555555555555555555555555555555555555555
% if (testmode~=0)
figure
hold off
subplot(1,1,1)
plot(t,x);
hold on;
% plot(t,bpf,'r')
title('raw ECG')
ylabel('ECG')

hold off;
figure;
subplot(1,1,1)
plot(t(1:length(mdfint)),mdfint);hold on;

plot(t,max(mdfint)*bpf/(2*max(bpf)),'r')
plot(t(left),mdfint(left),'og')
plot(t(right),mdfint(right),'om')
%444444444444444444444444444444444444444444444444444444444444
title('Integrated data with scan boundaries over scaled ECG')
ylabel('Int ECG')
hold off;
figure;
subplot(1,1,1);
plot(t,bpf,'r');hold on;
plot(R_t,R_amp,'+k');
%plot(S_t,S_amp,'+g');
title('ECG with R-peaks (black) and S-points (green) over ECG');
ylabel('ECG+R+S');
hold off;
figure
subplot(1,1,1);
hold off
plot(R_t(1:length(hrv)),hrv,'r+');
title('Integrated data with scan boundaries over scaled ECG')
ylabel('Int ECG')
 length(hrv);
k=1;
for i=1:15
    SData(i)=R_t(i+1) - R_t(i);
 
end
figure;
plot(SData)
title('beat number')
ylabel('amplitude')
k=1;
for i=1:1:15
    for j=1:1:6
   segdata(i,j)=SData(i);
  % k=k+1;
       end
end

segdat1=segdata';
C=(1/6)*(segdata*segdat1);
% D=eig(C);
size(C);
[V,D] = eig(C);
for i=1:1:15
       Nsegment(i)=segdata(i,6);
end
[p,pp]=size(segdata);
% Nsegment=Nsegment'
[k,kk]=size(Nsegment);
for i=1:1:15
Nsegment1(i,1)=Nsegment(i);
end
size(V);
[kl,kk]=size(Nsegment1);
% coef=V*Nsegment1;

%%%%%%%%%%%%%%%%%%%%%%%%%%%%%%%%%%%%%%%%%%%%%%5


      H1=segdata(:,1);
     H2=segdata(:,2);
     H3=segdata(:,3);
     H4=segdata(:,4);
     H5=segdata(:,5);
     H6=segdata(:,6);
    co1=V*H1  ;
    co2 =V*H2 ;
  co3  =V*H3;
 co4  =V*H4;
 co5 = V*H5;
   co6=V*H6  ;
   
end
