# Supplementary material for: From ECG signals to images: a transformation based approach for deep learning
Source: PeerJ Comput Sci. 2021 Feb 10;7:e386. doi: 10.7717/peerj-cs.386 (PMC7959637; doi:10.7717/peerj-cs.386)
Supplement: Supplemental Information 1 [file peerj-cs-07-386-s001.zip › drive-download-20201011T165708Z-001/GetMyFeatures.m]

function [FV]=GetMyFeatures(data)

%% Preprocessing 

PreProBPF= filterECG256Hz(data);
%PreProLPF= filterECG128Hz(data);
%filtdata=PrePro';

%%[RP]=RPeaks(filtdata)

%%RR interval     [RRI]=RRInterval(filtdata)


%%

[co1, co2, co3, co4, co5, co6] =GetCoff(data); 


FV=filtdata;

end
