# Supplementary material for: From ECG signals to images: a transformation based approach for deep learning
Source: PeerJ Comput Sci. 2021 Feb 10;7:e386. doi: 10.7717/peerj-cs.386 (PMC7959637; doi:10.7717/peerj-cs.386)
Supplement: Supplemental Information 1 [file peerj-cs-07-386-s001.zip › drive-download-20201011T165708Z-001/main.m]

%clc
%clear all
j=1;
temp=1;
   for i=800:817
  filenamename=strcat('D:\ms cs\last semester\research work\back up my code\DataSet\abnormal ryhtms\',num2str(i),'m.mat');
%  filenamename=strcat('D:\ms cs\last semester\research work\back up my code\DataSet\n normal\',num2str(i),'m.mat');
   T= load(filenamename);
    X=reshape(T.val,[],1);
    
 %%
 X2=X';
 X2=X2(:,1:127232);
X3=X2(:,1:end-380);
X1=reshape([X3,nan(1,124-mod(numel(X3),124))],[],124);
Output_folder = 'D:\DataSet\n normal\';
for i1=1:124

X4=X1(:,i1);
X5=reshape(X4,[32 32]);
temp=temp+1;
newimagename = [Output_folder 'image' num2str(temp) '.jpg'];
imwrite(X5,newimagename)

end
 %%
    
  %1 %[R_t, R_amp, S_t, S_amp, hrv, resp] = Get_Rpeaks(X);
 % [co1 co2 co3 co4 co5 co6]=GetCoefficient(X);

  %2 [co1 co2 co3 co4, co5 co6]=GetCoefficient(X);
  %3    fv=[mean(R_t) mean(R_amp) mean(S_t) mean(S_amp) mean(hrv) mean(resp) mean(co1) mean(co2) mean(co3) mean(co4) mean(co5) mean(co6)];
  % size(fv)
%fv=GetMyFeatures(X);
 %4V(j,:)=fv;
   %% v{imagecount}=val; %%This variable contains the code
   %5 j=j+1;
  %  imagecount=imagecount+1;
%     clear val;
   end

   %%   FeatureVector Finalization
% F_FV=table(VAB);
% F_FV(19:36,:)=table(VN);
% 
% labels=1;
% 
% labels=categorical(labels);
% labels(1:18,:)="AbNormal";
% labels(19:36,:)="Normal";
% F_FV.type=labels;
