# Supplementary material for: From ECG signals to images: a transformation based approach for deep learning
Source: PeerJ Comput Sci. 2021 Feb 10;7:e386. doi: 10.7717/peerj-cs.386 (PMC7959637; doi:10.7717/peerj-cs.386)
Supplement: Supplemental Information 1 [file peerj-cs-07-386-s001.zip › drive-download-20201011T165708Z-001/MOdel_SVM.m]

% -------------------------------------------------------------------
%  Generated by MATLAB on 10-Nov-2018 14:41:43
%  MATLAB version: 9.2.0.538062 (R2017a)
% -------------------------------------------------------------------
saveVarsMat = load('MOdel_SVM.mat');

trainedModelSVM = saveVarsMat.trainedModelSVM; % <1x1 struct> unsupported class at trainedModelSVM.predictFcn

clear saveVarsMat;
